# Supplementary material for: Application of environmental DNA to detect an endangered marine skate species in the wild
Source: PLoS One. 2017 Jun 7;12(6):e0178124. doi: 10.1371/journal.pone.0178124 (PMC5462358; doi:10.1371/journal.pone.0178124)
Supplement: S2 Data — The data consists of the eDNA concentration (copies eDNA molecules per micro-liter) acquired from water samples taken from two experimental tanks in which Z. maugeana were kept for 48 hours and the removed. Water samples (250ml) were collected from both tanks over a time period of 72 hours, allowing for any possible eDNA decay to occur within this time-frame. (XLSX) [file pone.0178124.s002.xlsx]

## Sheet: Sheet1
Time	Tank	eDNA concentration (copies/ul)
0	1	8999136
0	1	8433507
0	1	7092967
0	1	8999136
0	1	6359627
0	1	7039782
24	1	3188069
24	1	3976912
24	1	3726948
24	1	3332202
24	1	3096431
24	1	3113959
48	1	2417701
48	1	2996131
48	1	2354844
48	1	2920982
48	1	2050688
48	1	1681464
72	1	1767432
72	1	1971237
72	1	1918182
72	1	1670426
72	1	1732855
72	1	1909180
0	2	5074233
0	2	3730456
0	2	3855339
0	2	4406382
0	2	3837246
0	2	3674722
24	2	2742543
24	2	2990499
24	2	2826366
24	2	2821052
24	2	2686362
24	2	2498637
48	2	2107408
48	2	1804395
48	2	1785818
48	2	2182059
48	2	2246636
48	2	2192348
72	2	1868312
72	2	1842131
72	2	1971237
72	2	2721979
72	2	1550775
72	2	1322810
