# Supplementary material for: Application of environmental DNA to detect an endangered marine skate species in the wild
Source: PLoS One. 2017 Jun 7;12(6):e0178124. doi: 10.1371/journal.pone.0178124 (PMC5462358; doi:10.1371/journal.pone.0178124)
Supplement: S1 File — The file contains the R code used in this study to run the exponential decay model to determine the decay rate of eDNA concentrations over a time period of 72 hours using the data from S1 Data. (R) [file pone.0178124.s003.R]

data<-read.csv("Kayall3.csv") # All data

# Order by time
data<-data[order(data$Time),]
# Add log transformation of TOTCO
data$TOTCO.log<-log(data$TOTCO)

fit1<-glm(TOTCO.log~Time, data=data[data$Trial=="1",], family=gaussian(link=identity)) 
predicted<-data.frame(Time=seq(0,150, by=2))
pr = predict(fit1,newdata=predicted, se.fit=TRUE)
ci1= pr$fit-1.96*pr$se.fit
ci2= pr$fit+1.96*pr$se.fit
predicted1<-data.frame(Time=predicted$Time, Pr=pr$fit, ci1=ci1, ci2=ci2)

fit2<-glm(TOTCO.log~Time, data=data[data$Trial=="2",], family=gaussian(link=identity)) 
predicted<-data.frame(Time=seq(0,150, by=2))
pr = predict(fit2,newdata=predicted, se.fit=TRUE)
ci1= pr$fit-1.96*pr$se.fit
ci2= pr$fit+1.96*pr$se.fit
predicted2<-data.frame(Time=predicted$Time, Pr=pr$fit, ci1=ci1, ci2=ci2)

fit3<-glm(TOTCO.log~Time, data=data, family=gaussian(link=identity)) 
predicted<-data.frame(Time=seq(0,150, by=2))
pr = predict(fit3,newdata=predicted, se.fit=TRUE)
ci1= pr$fit-1.96*pr$se.fit
ci2= pr$fit+1.96*pr$se.fit
predicted3<-data.frame(Time=predicted$Time, Pr=pr$fit, ci1=ci1, ci2=ci2)


plot(TOTCO~Time, data=data, type='n',pch=1,cex=0.8, ylim=c(0, 10000000), xlim=c(0,150), xaxt="n", yaxt="n")
points(TOTCO~Time, data=data[data$Trial=="1",], col=1)
points(TOTCO~Time, data=data[data$Trial=="2",], col=2)
lines(predicted1$Time, exp(predicted1$Pr), col=1)
lines(predicted2$Time, exp(predicted2$Pr), col=2)
lines(predicted2$Time, exp(predicted3$Pr), col=3)
abline(h=494224, lty=3, cex=1.5)
axis(1, seq(0, 168, by=24), labels=0:7)
axis(2, at=c(0,2500000, 5000000, 7500000, 10000000), labels=c(0, 2.5, 5, 7.5,10))


##environmental samples decay model

#fitting avergae model (fit 3)
LP<-predicted3
LP$Pr<-exp(LP$Pr)
LP$Pr<-LP$Pr-(exp(fit3$coef[1])-1894785)
LP$Pr<-log(LP$Pr)

TH<-predicted3
TH$Pr<-exp(TH$Pr)
TH$Pr<-TH$Pr-(exp(fit3$coef[1])-572826)
TH$Pr<-log(TH$Pr)

plot(TOTCO~Time, data=data, type='n',pch=1,cex=0.8, ylim=c(0, 3000000), xlim=c(0,34), xaxt="n", yaxt="n")
abline(h=88320, lty=3, cex=1.5)
axis(1, seq(0, 48, by=2))
axis(2, at=c(0,1000000, 2000000, 3000000), labels=c(0, 1, 2, 3))
lines(LP$Time, exp(LP$Pr), col=1)
lines(TH$Time, exp(TH$Pr), col=2)

#fitting Tank 1 (fit1) model
LP<-predicted1
LP$Pr<-exp(LP$Pr)
LP$Pr<-LP$Pr-(exp(fit1$coef[1])-1894785)
LP$Pr<-log(LP$Pr)

TH<-predicted1
TH$Pr<-exp(TH$Pr)
TH$Pr<-TH$Pr-(exp(fit1$coef[1])-572826)
TH$Pr<-log(TH$Pr)

plot(TOTCO~Time, data=data, type='n',pch=1,cex=0.8, ylim=c(0, 3000000), xlim=c(0,34), xaxt="n", yaxt="n")
abline(h=88320, lty=3, cex=1.5)
axis(1, seq(0, 48, by=2))
axis(2, at=c(0,1000000, 2000000, 3000000), labels=c(0, 1, 2, 3))
lines(LP$Time, exp(LP$Pr), col=1)
lines(TH$Time, exp(TH$Pr), col=2)

#fit tank 2 model (fit2)
LP<-predicted2
LP$Pr<-exp(LP$Pr)
LP$Pr<-LP$Pr-(exp(fit2$coef[1])-1894785)
LP$Pr<-log(LP$Pr)

TH<-predicted2
TH$Pr<-exp(TH$Pr)
TH$Pr<-TH$Pr-(exp(fit2$coef[1])-572826)
TH$Pr<-log(TH$Pr)

plot(TOTCO~Time, data=data, type='n',pch=1,cex=0.8, ylim=c(0, 3000000), xlim=c(0,60), xaxt="n", yaxt="n")
abline(h=88320, lty=3, cex=1.5)
axis(1, seq(0, 60, by=2))
axis(2, at=c(0,1000000, 2000000, 3000000), labels=c(0, 1, 2, 3))
lines(LP$Time, exp(LP$Pr), col=1)
lines(TH$Time, exp(TH$Pr), col=2)
